# Supplementary material for: ICU Readmission and In-Hospital Mortality Rates for Patients Discharged from the ICU—Risk Factors and Validation of a New Predictive Model: The Worse Outcome Score (WOScore)
Source: J Pers Med. 2025 Oct 3;15(10):479. doi: 10.3390/jpm15100479 (PMC12565189; doi:10.3390/jpm15100479)
Supplement: Supplementary file 1 [file jpm-15-00479-s001.zip]

Archive with 1 entries (1 files):
- jpm-3800562-supplementary.pdf
